# Supplementary material for: NEAT1 Confers Radioresistance to Hepatocellular Carcinoma Cells by Inducing PINK1/Parkin-Mediated Mitophagy
Source: Int J Mol Sci. 2022 Nov 19;23(22):14397. doi: 10.3390/ijms232214397 (PMC9692527; doi:10.3390/ijms232214397)
Supplement: Supplementary file 1 [file ijms-23-14397-s001.zip]

Archive with 2 entries (2 files):
- FigureS1-S3.pdf
- Table S1.xlsx
