# Supplementary material for: NEAT1 Confers Radioresistance to Hepatocellular Carcinoma Cells by Inducing PINK1/Parkin-Mediated Mitophagy
Source: Int J Mol Sci. 2022 Nov 19;23(22):14397. doi: 10.3390/ijms232214397 (PMC9692527; doi:10.3390/ijms232214397)
Supplement: Supplementary file 1 [file ijms-23-14397-s001.zip › Table S1.xlsx]

## Sheet: Sheet1
Table S1. Oligo DNAs used in this study.
Oligo DNAs for the construction of adenovirus vectors
shSOD2a
shSOD2a_U	CACCGGGCACGCTTACTACCTTCAGTACTCGAGTACTGAAGGTAGTAAGCGTGCTTT
shSOD2a_D	GAAAAAAGCACGCTTACTACCTTCAGTACTCGAGTACTGAAGGTAGTAAGCGTGCCC
shSOD2b
shSOD2b_U	CACCGGGTGGTGGTCATATCAATCATACTCGAGTATGATTGATATGACCACCACTTT
shSOD2b_D	GAAAAAAGTGGTGGTCATATCAATCATACTCGAGTATGATTGATATGACCACCACCC
qPCR primers
mRNA determination
ACTB_S	GATGCAGAAGGAGATCACTGC
ACTB_AS	TGATCCACATCTGCTGGAAG
total NEAT1_S	TGCCACAACGCAGATTGATG
total NEAT1_AS	ACAAGAAGGCAGGCAAACAG
NEAT1v2_S	AGGGTTCTGTTGCTAACACG
NEAT1v2_AS	TGCCGATGAAGCAACAAAGC
CAT_S	TGGACATCGCCACATGAATG
CAT_AS	AGGTTTTTGATGCCCTGGTC
GABARAP_S	ACAATGGGTCAGCTGTACCAG
GABARAP_AS	AGACCGTAGACACTTTCGTCAC
GPX1_S	TGGCTTCTTGGACAATTGCG
GPX1_AS	AGAAGGCATACACCGACTGG
GPX2_S	TGATGGCACCTTCCTAAACCC
GPX2_AS	TTTTTGGCCGTTTCCACACC
GPX3_S	ATGCTGGCAAATACGTCCTC
GPX3_AS	AATGGTGCAAGCTCTTCCTG
GPX4_S	ATACGCTGAGTGTGGTTTGC
GPX4_AS	GGCGAACTCTTTGATCTCTTCG
GSTZ1_S	TTCGAATTGCTCTGGCCTTG
GSTZ1_AS	TTCAGTGCCTGGAAGTCCTTAG
PRDX1_S	TGCCAAGTGATTGGTGCTTC
PRDX1_AS	ACCCCATAATCCTGAGCAATGG
PRDX2_S	TTGATGGCGCCTTCAAAGAG
PRDX2_AS	TGGGGCACACAAAAGTGAAG
PRDX3_S	AGCTTCTGATCAACGGTCCTG
PRDX3_AS	TGCAGGAGTTACACGGCTAATC
PRDX4_S	TGGGAAGGAACAGCTGTGATC
PRDX4_AS	TCAAGTCTGTCGCCAAAAGC
PRDX5_S	TTCGCTGGTGTCCATCTTTG
PRDX5_AS	TGCCATCTGGTTCCACATTC
PRDX6_S	ACTCATGGGGCATTCTCTTCTC
PRDX6_AS	AATTCTGGTGCCAGCTTTGC
SOD1_S	TGCTGACAAAGATGGTGTGG
SOD1_AS	TTTCCACCTTTGCCCAAGTC
SOD2_S	ACATCAACGCGCAGATCATG
SOD2_AS	TGCAGGCTGAAGAGCTATCTG
TXN_S	CAGGATGTTGCTTCAGAGTGTG
TXN_AS	TGGTGGCTTCAAGCTTTTCC
TXN2_S	ACAGACCTCGCCATTGAGTATG
TXN2_AS	ATGCCCACAAACTTGTCCAC
TXNRD1_S	ATTGCCACTGGTGAAAGACC
TXNRD1_AS	AAATCCAGCGCACTCCAAAG
TXNRD2_S	AGCTTTGTTGACGAGCACAC
TXNRD2_AS	ATTCCAAGGCACCTTCGATG
mitochondrial DNA determination
ND1_For	TTCTAATCGCAATGGCATTCCT
ND1_Rev	AAGGGTTGTAGTAGCCCGTAG
ND5_For	TTCATCCCTGTAGCATTGTTCG
ND5_Rev	GTTGGAATAGGTTGTTAGCGGTA
HBB_For	AGCAACCTCAAACAGACACC
HBB_Rev	TTCATCCACGTTCACCTTGC
